# Supplementary material for: Enolase 1 Correlated With Cancer Progression and Immune-Infiltrating in Multiple Cancer Types: A Pan-Cancer Analysis
Source: Front Oncol. 2021 Feb 10;10:593706. doi: 10.3389/fonc.2020.593706 (PMC7902799; doi:10.3389/fonc.2020.593706)
Supplement: Supplementary file 3 [file Table_3.xlsx]

## Sheet: Sheet1
		CESC KICH				KICH				LUAD
		None		Purity		None		Purity		None		Purity
Description	Gene markers	Cor	P	Cor	P	Cor	P	Cor	P	Cor	P	Cor	P
CD8+T cell	CD8A	-0.104695	0.0674267	-0.134668	0.0248021	0.330467	0.00696558	-0.619758	2.87911e-08	-0.0799624	0.0698219	-0.0739243	0.100758
	CD8B	-0.173096	0.00240716	-0.203197	0.000669065	0.17495	0.159696	-0.544932	2.23835e-06	-0.0987927	0.0249959	-0.0929071	0.0390295
T cell(general)	CD3D	-0.0961562	0.0931316	-0.120269	0.0451698	0.318985	0.00930419	-0.542696	2.50932e-06	-0.102206	0.0203483	-0.0954417	0.0339413
	CD3E	-0.103661	0.0701902	-0.122004	0.0421408	0.357311	0.00339874	-0.526142	5.70208e-06	-0.128794	0.00341252	-0.121387	0.00691061
	CD2	-0.10029	0.0798481	-0.124615	0.0379063	0.348377	0.00434354	-0.581488	3.05703e-07	-0.115861	0.00849375	-0.109524	0.014873
B cell	CD19	-0.159637	0.00512531	-0.174818	0.00345326	-0.00676932	0.95698	-0.283589	0.0210293	-0.188906	1.59268e-05	-0.18627	3.09882e-05
	CD79A	-0.183245	0.00130455	-0.187263	0.00174007	0.0925791	0.458775	-0.313704	0.010319	-0.152619	0.000517054	-0.14668	0.00108883
Monocyte	CD86	0.0279527	0.626025	-0.000345456	0.995426	0.384782	0.00153289	-0.58013	3.30622e-07	0.0920328	0.036836	0.102857	0.0222681
	CD115(CSF1R)	0.0918257	0.108883	0.0775728	0.197093	0.267008	0.0305154	-0.630042	1.44392e-08	0.118987	0.00686577	0.1277	0.00447296
TAM	CCL2	0.0266016	0.642814	0.0253506	0.673685	0.283624	0.0213221	-0.460262	0.000100922	0.178564	4.72642e-05	0.187057	2.95833e-05
	CD68	0.0507463	0.376147	0.0185141	0.75845	0.329047	0.0072234	-0.589682	1.89121e-07	0.0574333	0.193097	0.069909	0.120692
	IL10	0.0441024	0.442075	0.00800329	0.894318	0.219082	0.077167	-0.571163	5.4972e-07	-0.0253484	0.566008	-0.0197204	0.661937
M1 Macrophage	INOS(NOS2)	-0.139857	0.0143439	-0.163757	0.00620831	0.0178478	0.886708	-0.412608	0.000575837	0.00196354	0.964545	-0.0138904	0.758111		Cor, R value of Spearman’s correlation; None, correlation without adjustment. Purity, correlation adjusted by purity. * P ＜0.05； ** P ＜0.01； *** P＜0.001
	IRF5	-0.0193896	0.735353	-0.0110035	0.854989	0.356309	0.00349467	-0.468727	7.20457e-05	0.076296	0.0836758	0.0766925	0.0886085
	COX2(PTGS2)	0.00990056	0.86298	-0.0169089	0.778824	0.0833107	0.505108	0.0437877	0.727011	0.0954635	0.030337	0.0909132	0.0434415
M2 Macrophage	CD163	0.0646974	0.259036	0.0331255	0.582119	0.291389	0.0179124	-0.536802	3.37795e-06	0.107529	0.014666	0.118689	0.00830602
	VSIG4	0.143136	0.0122489	0.11295	0.0600326	0.301367	0.0142275	-0.474078	5.7954e-05	0.0620437	0.159696	0.0681611	0.130278
	MS4A4A	-6.00999e-05	0.999167	-0.0238677	0.691767	0.292892	0.0173097	-0.615641	3.76925e-08	-0.00732693	0.868212	0.00720672	0.873015
Neutrophils	CD66 b(CEACAM8)	-0.149277	0.00891585	-0.142764	0.0172264	0.0421146	0.737058	-0.00147482	0.990623	-0.0904729	0.0401329	-0.0969435	0.0312171
	CD11b(ITGAM)	-0.0253025	0.659132	-0.0493918	0.411803	0.386244	0.00146664	-0.634159	1.0875e-08	0.142609	0.00118616	0.156759	0.000477584
	CCR7	-0.15552	0.00641146	-0.16604	0.00551586	0.28187	0.0221645	-0.48827	3.19619e-05	-0.112321	0.0107787	-0.104588	0.0201053
Natural killer cell	KIR2DL1	0.00891818	0.87653	-0.0213064	0.723573	-0.131074	0.294162	-0.263547	0.0325077	-0.098891	0.0248167	-0.100079	0.0261274
	KIR2DL3	-0.115451	0.0435852	-0.116466	0.0524128	0.171554	0.168415	-0.193171	0.120179	-0.0336172	0.446503	-0.0317898	0.48084
	KIR2DL4	-0.0493537	0.389608	-0.0464339	0.440626	-0.0726798	0.561955	-0.128129	0.305235	0.0905326	0.0400011	0.086534	0.0545997
	KIR3DL1	-0.0642715	0.262352	-0.0913501	0.128655	-0.109864	0.379862	-0.180924	0.146008	-0.0825269	0.0612791	-0.0972585	0.0306701
	KIR3DL2	-0.0485484	0.3974	-0.0648441	0.281288	0.159581	0.200584	-0.303676	0.0131834	-0.0273582	0.535611	-0.0155284	0.730635
	KIR3DL3	-0.0657928	0.251201	-0.0833447	0.165812	0.026959	0.829868	-0.0148587	0.90574	-0.030574	0.488742	-0.0348015	0.440247
	KIR2DS4	0.00519977	0.927821	-0.00633332	0.916278	0.15949	0.200843	-0.267658	0.0298007	-0.0837407	0.0575516	-0.0880185	0.0505655
Dendritic cell	HLA‐DPB1	-0.0702731	0.220154	-0.0888999	0.139205	0.316481	0.00989746	-0.605838	7.04911e-08	-0.0742277	0.0924287	-0.0647718	0.15058
	HLA‐DQB1	-0.0458286	0.424186	-0.0580508	0.334655	0.203883	0.10056	-0.41104	0.000607207	0.0119234	0.787209	0.0155441	0.730373
	HLA‐DRA	-0.0451455	0.431131	-0.0572632	0.341262	0.310051	0.0115739	-0.570181	5.80662e-07	-0.0234262	0.595715	-0.0111629	0.804464
	HLA‐DPA1	-0.0417091	0.467047	-0.0578162	0.336614	0.274147	0.0262216	-0.558372	1.10667e-06	-0.0165864	0.707184	-0.00450378	0.920437
	BCDA‐1(CD1C)	-0.0827545	0.148692	-0.0891168	0.138306	0.236721	0.0556603	-0.553485	1.43485e-06	-0.0992436	0.0243042	-0.0911099	0.0429599
	BDCA‐4(NRP1)	0.106061	0.0639152	0.0732631	0.223199	0.302411	0.0138829	-0.444837	0.000182419	0.191064	1.31529e-05	0.186402	3.15716e-05
	CD11c(ITGAX)	0.0119561	0.834904	-0.0127266	0.832592	0.268511	0.0295653	-0.514417	9.94056e-06	0.0217066	0.6231	0.0290776	0.519069
Th1	T‐bet(TBX21)	-0.0988387	0.084325	-0.12333	0.0398872	0.271391	0.0278139	-0.482376	4.10543e-05	-0.0609883	0.166928	-0.0617169	0.170767
	STAT4	-0.0460968	0.42169	-0.0909936	0.13016	0.181004	0.14557	-0.598899	1.08421e-07	0.0293188	0.50677	0.0262042	0.561213
	STAT1	0.104175	0.0688055	0.0764535	0.203648	0.513203	1.40916e-05	-0.189447	0.127633	0.245221	1.91989e-08	0.242743	5.15493e-08
	IFN‐γ(IFNG)	0.0168403	0.769216	-0.0170041	0.777746	0.286459	0.0197092	-0.508169	1.32566e-05	0.0266237	0.546624	0.0301699	0.503487
	TNF‐α(TNF)	0.258704	4.53461e-06	0.242777	4.29451e-05	0.28589	0.0199651	-0.434154	0.000270447	0.0379625	0.389818	0.0474457	0.29248
Th2	GATA3	0.0403833	0.481547	0.0391328	0.515832	0.0666945	0.593852	-0.0370785	0.767556	-0.0101977	0.817419	-0.00405913	0.928295
	STAT6	0.0298786	0.602618	0.0278585	0.64373	-0.0278677	0.823872	0.0834161	0.505482	-0.117601	0.00757876	-0.120199	0.00751484
	STAT5A	-0.0578098	0.313472	-0.0660647	0.272312	0.413673	0.000617366	-0.43121	0.000300767	-0.0328788	0.456558	-0.023884	0.596404
	IL13	-0.00828904	0.885178	0.00376099	0.950224	0.111696	0.37192	0.0120266	0.923647	-0.0162572	0.712826	-0.00979032	0.828166
Tfh	BCL6	0.0650777	0.256243	0.0565042	0.347708	0.18497	0.136838	0.18788	0.130874	-0.0067073	0.879269	-0.00449194	0.920645
	IL21	-0.0394148	0.492132	-0.0567134	0.346142	NA	NA	NA	NA	0.051719	0.241348	0.0567189	0.208225
Th17	STAT3	0.0810948	0.156958	0.0580424	0.334725	0.599207	2.05452e-07	-0.301686	0.0138268	0.0412355	0.350353	0.0323647	0.472938
	IL17A	-0.108166	0.0587654	-0.0908742	0.130667	NA	NA	NA	NA	-0.0888792	0.0437917	-0.0932621	0.0382542
Treg	FOXP3	0.0142441	0.8039	0.00129665	0.982822	0.257698	0.0369922	-0.313997	0.0102443	0.0787361	0.0742299	0.0810849	0.0717747
	CCR8	0.00412357	0.942731	-0.0179456	0.765788	0.229974	0.063225	-0.261104	0.0342111	0.0392279	0.374325	0.0519698	0.248935
	STAT5B	-0.0737622	0.198053	-0.0834358	0.165253	0.294771	0.0165809	-0.141563	0.256874	-0.0861634	0.0506725	-0.0892434	0.0474272
	TGFβ(TGFB1)	0.293386	1.97036e-07	0.294889	6.26395e-07	0.181004	0.14557	-0.26653	0.0305237	0.129475	0.00326574	0.130087	0.00379869
T cell exhaustion	PD‐1(PDCD1)	-0.091566	0.10989	-0.121792	0.042502	0.247438	0.045172	-0.496212	2.26429e-05	0.0349859	0.428203	0.0386817	0.390956
	CTLA4	-0.0337516	0.556218	-0.0734016	0.222323	0.425344	0.000370617	-0.472122	6.27789e-05	0.0122553	0.781362	0.0183247	0.684428
	LAG3	0.0225622	0.694077	-0.00920386	0.878505	0.246884	0.0459183	-0.34654	0.00436632	0.0432598	0.327073	0.043962	0.329391
	TIM‐3(HAVCR2)	0.030639	0.593218	0.0030996	0.958945	0.221501	0.0739889	-0.476419	5.263e-05	0.0944698	0.0321098	0.104071	0.0207308
	GZMB	0.0246659	0.667187	-0.0131689	0.826864	0.0249452	0.842103	-0.359833	0.00300202	0.0851094	0.0535758	0.0875081	0.0519235
Correlation analysis between ENO1 and relate genes and markers of immune cells in TIMER.

## Sheet: Sheet2
	Description	Gene markers	CESC				KICH				LUSC
			Tumor		Normal		Tumor		Normal		Tumor		Normal
			R	P	R	P	R	P	R	P	R	P	R	P
	Monocyte	CD86	0.054	0.35	0.5	1	0.45	0.00013	−0.34	0.092	0.0024	0.96	0.27	0.039
		CD115 (CSF1R)	0.12	0.038	1	0.33	0.34	0.0057	−0.35	0.089	0.12	0.006	0.28	0.032
	TAM	CCL2	0.053	0.36	−0.5	1	0.3	0.014	0.066	0.76	0.19	3e−05	0.18	0.17
		CD68	0.12	0.033	1	0.33	0.4	9e−04	−0.52	0.0074	0.084	0.064	0.39	0.002
		IL10	0.071	0.21	1	0.5	0.28	0.023	0.15	0.48	0.0024	0.96	0.44	0.00055
	M1 Macrophage	INOS (NOS2)	−0.11	0.056	-0.5	1	0.093	0.46	−0.028	0.89	0.03	0.51	−0.28	0.035
		IRF5	0.06	0.3	1	0.33	0.43	0.00034	0.69	0.00013	0.089	0.05	0.34	0.0091
		COX2 (PTGS2)	0.043	0.45	-0.5	1	0.12	0.34	0.28	0.18	0.12	0.0064	0.089	0.5
	M2 Macrophage	CD163	0.022	0.71	0.5	1	0.3	0.014	−0.34	0.095	0.097	0.033	0.54	1.1e−05
		VSIG4	0.15	0.0075	1	0.33	0.34	0.0049	−0.37	0.068	0.07	0.12	0.17	0.2
		MS4A4A	0.021	0.72	1	0.33	0.37	0.002	−0.44	0.03	−0.00026	1	0.21	0.11
	Correlation analysis between ENO1 and relate genes and markers of monocyte and macrophages in GEPIA.
	Tumor, correlation analysis in tumor tissue of TCGA. Normal, correlation analysis in normal tissue of TCGA. * P ＜0.05；** P ＜0.01; *** P＜0.001
